# Supplementary material for: Interaction between Growth Regulators Controls In Vitro Shoot Multiplication in Paulownia and Selection of NaCl-Tolerant Variants
Source: Plants (Basel). 2022 Feb 11;11(4):498. doi: 10.3390/plants11040498 (PMC8878327; doi:10.3390/plants11040498)
Supplement: Supplementary file 1 [file plants-11-00498-s001.zip]

Archive with 1 entries (1 files):
- plants-1532218-supplementary.pdf
